# Supplementary material for: A New Zamilon-like Virophage Partial Genome Assembled from a Bioreactor Metagenome
Source: Front Microbiol. 2015 Nov 27;6:1308. doi: 10.3389/fmicb.2015.01308 (PMC4661282; doi:10.3389/fmicb.2015.01308)
Supplement: Supplementary file 1 [file Table1.XLSX]

## Sheet: Best_matches_final
Query Seq-id	Subject Seq-id	Virus name	Max score	Total score	Query coverage	E-value	Percentage of identical matches	Alignment length (protein)	Query sequence length (nucleotide)	Subject sequence length (protein)	Start of alignment in query (nucleotide)	End of alignment in query (nucleotide)	Start of alignment in subject (protein)	End of alignment in subject (protein)
AGTN01213037_1	gi|351738058|gb|AEQ61093.1| ankyrin repeat-containing protein [Acanthamoeba castellanii mamavirus]	Acanthamoeba castellanii mamavirus	75.1	183	73	8e-13	35.29	119	490	468	12	368	131	248
AGTN01647119_1	gi|311977957|ref|YP_003987077.1| hypothetical protein [Acanthamoeba polyphaga mimivirus]	Acanthamoeba polyphaga mimivirus	54.7	130	17	4e-06	96.43	28	500	321	84	1	1	28
AGTN01293081_1	Terra2_aa_48_947_aa_Rev_67642_70485 DNA directed RNA polymerase subunit 2 [Terra2 virus]	Terra2_virus	173	439	89	5e-48	100	83	280	947	251	3	794	876
AGTN01635920_1	Terra2_aa_675_490_aa_Rev_151304_152776 putative WbbJ Acetyltransferase [Terra2 virus]	Terra2_virus	78.6	192	95	9e-15	45.05	91	279	490	3	266	277	367
AGTN01545614_1	gi|371944955|gb|AEX62776.1| putative ankyrin repeat protein [Moumouvirus Monve]	Moumouvirus Monve	50.8	120	72	5e-09	47.62	42	444	302	314	439	243	284
AGTN01319874_1	gi|363540708|ref|YP_004894615.1| mg564 gene product [Megavirus chiliensis] hypothetical protein	Megavirus chiliensis	77.4	189	99	6e-14	35.85	106	321	923	2	319	447	546
AGTN01296924_1	gi|448825782|ref|YP_007418713.1| hypothetical protein LBA_00819 [Megavirus lba]	Megavirus courdo11	66.6	161	58	1e-10	34.74	95	483	239	298	17	25	117
AGTN01003637_1	gi|371944169|gb|AEX61996.1| putative ankyrin repeat protein [Megavirus courdo7]	Megavirus courdo7	152	383	84	2e-48	87.36	87	429	359	163	423	251	337
AGTN01124660_1	gi|371943382|gb|AEX61211.1| putative metal-dependent phosphohydrolase [Megavirus courdo7]	Megavirus courdo7	97.1	240	80	2e-22	44	125	496	245	25	363	49	170
AGTN01451388_1	gi|371943753|gb|AEX61581.1| hypothetical protein c7_R518 [Megavirus courdo7]	Megavirus courdo7	265	676	99	2e-79	92.03	138	417	1211	415	2	739	876
AGTN01217133_1	gi|448825311|ref|YP_007418242.1| hypothetical protein LBA_00347 [Megavirus lba]	Megavirus lba	48.1	113	70	3e-05	46.15	52	206	176	145	2	90	141
AGTN01303330_1	gi|448826022|ref|YP_007418953.1| putative KilA-N domain-containing protein [Megavirus lba]	Megavirus lba	124	310	54	5e-31	90.62	64	356	402	144	335	86	149
AGTN01711986_1	gi|448825915|ref|YP_007418846.1| putative helicase [Megavirus lba]	Megavirus lba	234	598	95	2e-69	92.68	123	389	967	1	369	383	505
AGTN01373571_1	gi|322511093|gb|ADX06406.1| hypothetical protein 162275904 [Organic Lake phycodnavirus 2]	Organic Lake phycodnavirus 2	48.1	113	96	3e-06	48.98	49	406	338	246	392	184	232
AGTN01457213_1	gi|508181946|ref|YP_008052465.1| transcription termination factor [Phaeocystis globosa virus]	Phaeocystis globosa virus 12T	69.7	169	55	1e-10	34.88	86	465	1041	440	186	217	302
AGTN01420360_1	gi|229891459|sp|P0CA01.1|PP220_ASFK5 RecName: Full=Polyprotein pp220; [African swine fever virus pig/Kenya/KEN-50/1950]	African swine fever virus pig/Kenya/KEN-50/1950	60.5	145	68	3e-08	41.67	72	276	2475	191	3	2068	2138
AGTN01292663_1	Faustovirus_D3_fausto_395_378307_379653_1 Select seq gb|AIB52104.1| cysteine desulfurase	Faustovirus_D3	65.5	158	63	1e-09	40.45	89	425	448	277	11	334	419
AGTN01540567_1	Faustovirus_D3_fausto_30_22188_26249_1 Select seq gb|AIB51726.1| putative hydrolase/putative DNA repair protein	Faustovirus_D3	73.2	178	31	2e-11	38.27	81	773	1353	399	157	427	507
AGTN01149528_1	gi|313768434|ref|YP_004062114.1| hypothetical protein MpV1_231c [Micromonas sp. RCC1109 virus MpV1]	Micromonas sp. RCC1109 virus MpV1	110	275	98	1e-27	59.04	83	255	243	6	254	103	185
AGTN01743379_1	gi|313768245|ref|YP_004061925.1| hypothetical protein MpV1_042c [Micromonas sp. RCC1109 virus MpV1]	Micromonas sp. RCC1109 virus MpV1	66.6	161	68	1e-10	39	100	413	266	3	284	9	106
AGTN01025124_1	gi|526120081|ref|YP_008319984.1| ser/thr kinase [Pandoravirus dulcis]	Pandoravirus dulcis	114	286	98	5e-27	75	88	267	1826	6	266	561	648
AGTN01032139_1	gi|526119762|ref|YP_008319665.1| F-box domain [Pandoravirus dulcis]	Pandoravirus dulcis	212	539	99	4e-62	86.23	138	418	636	416	3	42	179
AGTN01033606_1	gi|526119706|ref|YP_008319609.1| cathepsin c1-like peptidase [Pandoravirus dulcis]	Pandoravirus dulcis	223	569	90	1e-64	92.19	128	426	1144	43	426	282	409
AGTN01259297_1	gi|526119961|ref|YP_008319864.1| hypothetical protein [Pandoravirus dulcis]	Pandoravirus dulcis	60.8	146	68	7e-08	37.29	118	511	489	44	391	195	309
AGTN01418149_1	gi|526120081|ref|YP_008319984.1| ser/thr kinase [Pandoravirus dulcis]	Pandoravirus dulcis	79	193	27	1e-13	84.09	44	488	1826	488	357	1783	1826
AGTN01727588_1	gi|526119576|ref|YP_008319479.1| hypothetical protein [Pandoravirus dulcis]	Pandoravirus dulcis	103	256	99	5e-25	68	75	226	225	1	225	73	147
AGTN01128493_1	gi|531035202|ref|YP_008436828.1| hypothetical protein ps_413 [Pandoravirus salinus]	Pandoravirus salinus	127	319	96	2e-31	75.29	85	266	1175	255	1	21	105
AGTN01162931_1	gi|531036778|ref|YP_008438417.1| hypothetical protein ps_2012 [Pandoravirus salinus]	Pandoravirus salinus	76.6	187	98	3e-14	56.04	91	266	458	2	262	344	433
AGTN01195167_1	gi|531035149|ref|YP_008436775.1| GMC oxidoreductase [Pandoravirus salinus]	Pandoravirus salinus	172	437	85	1e-46	73.76	141	476	972	406	2	439	579
AGTN01239944_1	gi|531035407|ref|YP_008437036.1| hypothetical protein ps_622 [Pandoravirus salinus]	Pandoravirus salinus	133	335	90	2e-51	81.01	79	495	664	456	223	187	265
AGTN01324176_1	gi|531035826|ref|YP_008437460.1| ankyrin repeat [Pandoravirus salinus]	Pandoravirus salinus	69.3	168	83	7e-17	57.14	63	403	522	376	191	90	152
AGTN01333685_1	gi|531036711|ref|YP_008438348.1| hypothetical protein ps_1942 [Pandoravirus salinus]	Pandoravirus salinus	85.1	209	92	2e-17	55.84	77	252	442	236	6	5	81
AGTN01430509_1	gi|531035324|ref|YP_008436953.1| RING-finger E3 ubiquitin-protein ligase [Pandoravirus salinus]	Pandoravirus salinus	99	245	60	4e-22	54.22	83	388	319	268	35	235	317
AGTN01543035_1	gi|531036447|ref|YP_008438084.1| hypothetical protein ps_1678 [Pandoravirus salinus]	Pandoravirus salinus	45.1	105	68	5e-07	61.76	34	290	394	282	181	174	207
AGTN01705730_1	gi|531036731|ref|YP_008438368.1| hypothetical protein ps_1962 [Pandoravirus salinus]	Pandoravirus salinus	80.5	197	36	4e-15	62.5	56	470	348	357	190	83	138
AGTN01000160_1	gi|585299607|ref|YP_009001180.1| hypothetical protein pv_278 [Pithovirus sibericum]	Pithovirus sibericum	125	314	95	1e-31	41.32	167	523	272	518	24	36	198
AGTN01060044_1	gi|585299430|ref|YP_009001003.1| hypothetical protein pv_101 [Pithovirus sibericum]	Pithovirus sibericum	175	444	100	1e-49	53.33	180	534	373	1	534	125	301
AGTN01104996_1	gi|585299662|ref|YP_009001235.1| hypothetical protein pv_333 [Pithovirus sibericum]	Pithovirus sibericum	78.6	192	23	2e-14	90.24	41	529	264	528	406	19	59
AGTN01106140_1	gi|585299712|ref|YP_009001285.1| hypothetical protein pv_384 [Pithovirus sibericum]	Pithovirus sibericum	94.7	234	74	6e-22	68.75	64	247	193	185	3	1	64
AGTN01159128_1	gi|585299343|ref|YP_009000916.1| VV D5-like helicase [Pithovirus sibericum]	Pithovirus sibericum	259	663	90	5e-78	85.81	148	492	884	442	2	15	162
AGTN01169423_1	gi|585299338|ref|YP_009000911.1| hypothetical protein pv_9 [Pithovirus sibericum]	Pithovirus sibericum	118	295	73	1e-50	74.65	71	520	181	1	213	54	124
AGTN01244879_1	gi|585299396|ref|YP_009000969.1| hypothetical protein pv_67 [Pithovirus sibericum]	Pithovirus sibericum	67.4	163	72	2e-11	43.48	92	384	167	382	107	75	166
AGTN01345789_1	gi|585299428|ref|YP_009001001.1| hypothetical protein pv_99 [Pithovirus sibericum]	Pithovirus sibericum	138	348	98	1e-38	87.84	74	227	230	3	224	57	130
AGTN01392400_1	gi|585299691|ref|YP_009001264.1| hypothetical protein pv_362 [Pithovirus sibericum]	Pithovirus sibericum	73.2	178	72	7e-17	44.68	94	575	540	262	537	405	497
AGTN01402316_1	gi|585299479|ref|YP_009001052.1| DNA-directed RNA polymerase RPB1 [Pithovirus sibericum]	Pithovirus sibericum	174	442	99	6e-49	90.53	95	289	764	287	3	500	594
AGTN01444344_1	gi|585299378|ref|YP_009000951.1| DNA polymerase delta catalytic subunit [Pithovirus sibericum]	Pithovirus sibericum	90.9	224	96	9e-25	70.18	57	271	1013	182	12	428	484
AGTN01478936_1	gi|585299554|ref|YP_009001127.1| hypothetical protein pv_225 [Pithovirus sibericum]	Pithovirus sibericum	160	406	99	6e-45	95.06	81	246	467	244	2	294	374
AGTN01491943_1	gi|585299376|ref|YP_009000949.1| hypothetical protein pv_47 [Pithovirus sibericum]	Pithovirus sibericum	75.5	184	35	2e-14	88.1	42	365	177	239	364	1	42
AGTN01517939_1	gi|585299684|ref|YP_009001257.1| hypothetical protein pv_355 [Pithovirus sibericum]	Pithovirus sibericum	54.3	129	99	2e-06	35.06	77	231	511	229	2	173	249
AGTN01529604_1	gi|585299423|ref|YP_009000996.1| hypothetical protein pv_94 [Pithovirus sibericum]	Pithovirus sibericum	142	357	99	3e-38	77.66	94	283	392	2	283	124	217
AGTN01530313_1	gi|585299496|ref|YP_009001069.1| hypothetical protein pv_167 [Pithovirus sibericum]	Pithovirus sibericum	63.9	154	67	5e-10	33.86	127	504	135	500	162	3	128
AGTN01580760_1	gi|585299342|ref|YP_009000915.1| hypothetical protein pv_13 [Pithovirus sibericum]	Pithovirus sibericum	150	380	99	3e-42	87.5	80	243	334	3	242	191	270
AGTN01601318_1	gi|585299656|ref|YP_009001229.1| collagen triple helix repeat protein [Pithovirus sibericum]	Pithovirus sibericum	91.3	225	42	9e-20	89.13	46	325	307	323	186	262	307
AGTN01699366_1	gi|585299333|ref|YP_009000906.1| hypothetical protein pv_4 [Pithovirus sibericum]	Pithovirus sibericum	297	761	87	3e-98	90.97	155	533	288	3	467	112	266
AGTN01396168_1	gi|195982537|ref|YP_002122367.1| V6 [Sputnik virophage]	Sputnik virophage	100	249	69	7e-23	81.25	80	348	310	63	302	5	81
AGTN01668520_1	gi|195982538|ref|YP_002122368.1| V7 [Sputnik virophage]	Sputnik virophage	181	460	77	3e-54	88.35	103	399	236	398	90	134	236
AGTN01277653_1	gi|701905671|gb|AIW01911.1| hypothetical protein YSLV6_ORF21 [Yellowstone Lake virophage 6]	Yellowstone Lake virophage 6	44.7	104	65	8e-06	47.92	48	438	176	296	156	1	48
AGTN01040664_1	gi|563399752|ref|YP_008859641.1| hypothetical protein [Zamilon virophage]	Zamilon virophage	140	352	53	4e-38	97.78	90	512	188	1	270	99	188
AGTN01062029_1	gi|563399741|ref|YP_008859630.1| hypothetical protein [Zamilon virophage]	Zamilon virophage	84	206	62	9e-27	91.38	58	439	111	253	80	54	111
AGTN01086042_1	gi|563399759|ref|YP_008859648.1| hypothetical protein [Zamilon virophage]	Zamilon virophage	67.4	163	31	2e-11	97.73	44	424	147	132	1	1	44
AGTN01141382_1	gi|563399760|ref|YP_008859649.1| hypothetical protein [Zamilon virophage]	Zamilon virophage	97.1	240	54	3e-22	97.53	81	450	147	34	276	1	81
AGTN01149315_1	gi|563399743|ref|YP_008859632.1| hypothetical protein [Zamilon virophage]	Zamilon virophage	58.5	140	39	1e-08	81.58	38	287	135	170	60	1	38
AGTN01181513_1	gi|563399750|ref|YP_008859639.1| hypothetical protein [Zamilon virophage]	Zamilon virophage	122	305	41	2e-31	89.86	69	501	168	295	501	1	69
AGTN01284401_1	gi|563399749|ref|YP_008859638.1| DNA replication protein [Zamilon virophage]	Zamilon virophage	155	391	98	5e-42	98.67	75	229	778	3	227	284	358
AGTN01367585_1	gi|563399746|ref|YP_008859635.1| Capsid protein [Zamilon virophage]	Zamilon virophage	236	602	92	1e-71	90.32	124	405	609	372	1	408	531
AGTN01371579_1	gi|563399759|ref|YP_008859648.1| hypothetical protein [Zamilon virophage]	Zamilon virophage	154	390	46	3e-44	97.47	79	511	147	157	393	13	91
AGTN01466208_1	gi|563399758|ref|YP_008859647.1| DNA packaging protein [Zamilon virophage]	Zamilon virophage	170	430	99	5e-72	97.62	84	462	245	3	254	77	160
AGTN01474778_1	gi|563399746|ref|YP_008859635.1| Capsid protein [Zamilon virophage]	Zamilon virophage	334	856	99	2e-108	90.4	177	534	609	3	533	289	465
AGTN01489446_1	gi|563399746|ref|YP_008859635.1| Capsid protein [Zamilon virophage]	Zamilon virophage	157	396	99	4e-43	92.5	80	241	609	2	241	47	126
AGTN01511208_1	gi|563399747|ref|YP_008859636.1| hypothetical protein [Zamilon virophage]	Zamilon virophage	218	554	89	1e-65	86.82	129	435	442	403	17	284	411
AGTN01611070_1	gi|563399754|ref|YP_008859643.1| hypothetical protein [Zamilon virophage]	Zamilon virophage	134	337	61	3e-35	86.49	111	519	241	317	3	1	111
AGTN01747808_1	gi|563399746|ref|YP_008859635.1| Capsid protein [Zamilon virophage]	Zamilon virophage	284	726	99	1e-89	93.01	143	431	609	430	2	107	249
